# Supplementary material for: In Vitro Protective Effects of a Standardized Extract of Opuntia ficus-indica (L.) Mill. Cladodes and Olea europaea L. Leaves Against Indomethacin-Induced Intestinal Epithelial Cell Injury
Source: Antioxidants (Basel). 2024 Dec 10;13(12):1507. doi: 10.3390/antiox13121507 (PMC11673993; doi:10.3390/antiox13121507)
Supplement: Supplementary file 1 [file antioxidants-13-01507-s001.zip]

Archive with 1 entries (1 files):
- antioxidants-3310188-supplementary.pdf
